# Supplementary material for: The Impact of Missing Data and Imputation Methods on the Analysis of 24-Hour Activity Patterns
Source: Clocks Sleep. 2022 Sep 27;4(4):497–507. doi: 10.3390/clockssleep4040039 (PMC9590093; doi:10.3390/clockssleep4040039)
Supplement: Supplementary file 1 [file clockssleep-04-00039-s001.zip]

Archive with 1 entries (1 files):
- clockssleep-1873928-supplementary.pdf
